# Supplementary material for: Xuebijing Administration Alleviates Pulmonary Endothelial Inflammation and Coagulation Dysregulation in the Early Phase of Sepsis in Rats
Source: J Clin Med. 2022 Nov 11;11(22):6696. doi: 10.3390/jcm11226696 (PMC9694218; doi:10.3390/jcm11226696)
Supplement: Supplementary file 1 [file jcm-11-06696-s001.zip]

Archive with 1 entries (1 files):
- jcm-1987804-supplementary.pdf
